# Supplementary material for: Early evolutionary history of the seed
Source: Biol Rev Camb Philos Soc. 2026 Jan 26;101(3):1511–53. doi: 10.1002/brv.70134 (PMC13149795; doi:10.1002/brv.70134)
Supplement: Supplementary file 3 — Data S1. Morphological cladistic matrix (Excel .xlsx spreadsheet). [file BRV-101-1511-s003.xlsx]

## Sheet: Seed Matrix - Final
#	↓ Species | Character # →	1	2	3	4	5	6	7	8	9	10	11	12	13	14	15	16	17	18	19	20	21	22	23	24	25	26	27	28	29	30	31	32	33	34	35	36	37	38	39	40	41	42	43	44	45	46	47	48
1	Elkinsia_polymorpha	0	0	0	1	0	0	0	0	0	0	0	0	0	0	0	0	-	-	0	0	0	0	0	0	0	0	0	0	1	0	0	0	0	0	0	0	0	-	0	0	0	-	-	-	-	-	-	-
2	Kerryia_mattenii	0	0	0	1	0	0	0	0	0	0	0	0	0	0	0	0	-	-	0	0	0	0	0	0	0	0	0	0	1	0	0	0	0	0	0	0	0	-	0	0	0	-	-	-	-	-	-	-
3	Ruxtonia_minuta	0	0	0	1	0	0	0	0	0	0	0	0	0	0	0	0	-	-	0	0	0	0	0	0	0	0	0	0	1	0	0	0	0	0	0	0	0	-	0	0	1	0	0	0	0	0	?	?
4	Pullaritheca_longii	0	0	0	1	0	0	1	0	0	0	0	0	0	0	0	0	-	-	0	0	0	0	1	?	0	?	?	?	1	0	0	0	0	0	0	0	0	-	0	0	1	0	-	-	-	-	-	-
5	Stamnostoma_huttonense	0	0	1	3	-	-	-	0	0	0	0	0	0	0	0	0	-	-	0	0	0	0	0	0	0	0	0	0	1	1	0	0	0	0	0	0	1	0	0	0	1	0	?	?	0	1	1	1
6	Stamnostoma_oliveri	0	0	1	3	-	-	-	0	0	0	0	0	0	0	?	0	?	?	0	?	0	0	1	0	0	1	0	1	0	1	0	0	0	0	0	0	1	0	0	0	1	0	?	1	0	1	1	1
7	Genomosperma_kidstonii	0	0	0	0	1	0	0	0	0	1	0	1	0	0	0	0	0	2	0	0	0	0	0	0	0	0	0	?	0	0	0	0	0	0	0	0	0	-	0	0	1	0	1	1	0	1	1	1
8	Salpingostoma_dasu	0	0	0	1	1	0	1	0	0	1	0	1	0	0	0	0	?	?	0	1	0	1	1	1	1	2	0	2	0	1	2	0	0	0	0	0	1	0	0	0	1	0	?	1	0	1	1	1
9	Dolichosperma_sextangulatum	0	0	0	2	0	0	1	0	0	0	0	0	0	0	0	0	2	2	0	1	0	0	1	?	1	2	0	2	1	0	0	0	0	0	0	0	0	0	0	0	1	0	?	?	0	1	1	1
10	Tantallosperma_setigera	0	0	0	2	1	0	1	0	0	0	0	0	0	0	0	0	2	2	0	1	0	0	1	0	0	2	0	2	1	0	0	0	0	0	0	0	0	-	0	0	1	0	?	?	0	1	1	1
11	Lyrasperma_scotica	1	0	0	2	0	1	0	0	0	0	0	0	0	0	0	0	0	2	1	1	0	1	0	0	0	0	0	0	0	1	0	1	0	0	0	1	0	-	0	0	1	0	0	0	0	1	1	1
12	Eurystoma_angulare	0	0	0	2	0	1	1	0	0	0	0	0	0	0	0	0	0	2	0	1	0	?	0	0	0	0	0	0	0	1	0	0	0	0	0	1	0	-	0	0	1	2	?	?	0	1	1	1
13	Deltasperma_fouldenense	1	0	0	2	0	0	0	0	0	0	0	0	0	0	0	0	1	2	1	1	0	0	0	0	0	0	0	0	2	1	0	0	1	0	0	1	0	-	0	0	1	0	0	?	0	1	1	1
14	Eccroustosperma_langtonense	1	0	0	2	0	0	0	0	0	0	0	0	0	0	0	0	1	2	1	1	0	?	0	0	0	0	0	0	0	0	0	0	0	0	0	0	0	-	0	0	1	0	?	1	0	1	1	1
15	Eosperma_oxroadense	2	0	1	3	-	-	-	0	0	0	0	0	0	0	0	0	0	2	1	1	0	0&1	1	0	0	1	0	1	1	0	0	0	0	0	0	0	0	-	0	0	1	0	0	1	0	1	1	1
16	Sphaerostoma_ovale	0	0	0	2	0	0	0	0	0	0	0	0	0	0	0	0	2	2	0	0	0	0	1	0	1	2	1	1	2	0	0	0	0	0	1	1	0	-	0	0	1	0	1	0	0	1	1	1
17	Hirsutisperma_rothwellii	0	0	0	2	?	0	1	0	0	0	0	0	0	0	0	0	0	2	0	0	0	0	1	0	0	2	1	2	0	0	0	0	0	0	0	0	0	-	0	0	1	0	1	1	0	1	1	1
18	Lagenostoma_ovoides	0	0	1	3	-	-	-	0	0	1	0	0	0	0	0	0	-	-	0	0	0	0	0	0	0	0	0	0	1	0	0	0	0	0	0	0	0	-	0	0	1	0	0	0	0	1	-	-
19	Lagenostoma_lomaxii	0	0	1	3	-	-	-	0	0	0	0	0	0	0	0	0	-	-	0	0	0	0	0	0	0	0	0	0	1	0	0	0	0	0	0	0	0	-	0	0	1	0	0	0	0	1	-	-
20	Physostoma_elegans	0	0	0	2	1	0	1	0	0	0	0	0	0	0	0	0	0	2	0	1	0	0	0	1	0	0	0	0	1	0	0	0	0	0	1	1	0	-	0	0	1	0	0	0	0	1	-	-
21	Tyliosperma_orbiculatum	0	0	0	2	0	1	0	0	0	0	0	1	0	0	0	0	2	2	0	0	0	0	0	0	0	0	0	0	1	1	0	0	0	0	0	0	0	-	0	0	1	0	0	0	0	1	-	-
22	Conostoma_oblongum	2	0	2	3	-	-	-	0	0	0	0	0	0	0	0	0	0	2	0	0	0	0	0	0	0	0	0	0	0	1	0	0	0	0	1	1	0	-	0	0	1	2	0	1	0	2	1	1
23	Conostoma_chappellicum	0	0	2	3	-	-	-	0	0	0	1	0	0	0	0	0	0	2	0	0	0	0	0	0	0	0	0	0	0	1	0	0	0	0	0	0	0	-	0	0	1	2	0	1	0	2	1	1
24	Conostoma_villosum	0	0	2	3	-	-	-	0	0	0	0	0	0	0	0	0	0	2	0	0	0	0	1	0	0	2	0	2	0	1	0	0	1	0	0	1	0	-	0	0	1	1	?	1	0	2	1	1
25	Gnetopsis_elliptica	2	0	2	3	-	-	-	0	0	0	0	0	0	0	0	2	0	2	4	0	0	0	1	0	1	2	0	2	2	1	0	0	0	0	0	1	0	-	0	1	1	1	?	1	0	2	1	1
26	Albertlongia_incostata	0	0	2	3	-	-	-	0	0	1	0	1	?	0	2	?	0	2	0	1	0	1	0	0	0	0	0	0	?	1	0	0	0	1	0	0	1	3	0	0	1	2	?	1	0	3	1	2
27	Hexaptospermum_delevoryii	0	1	2	3	-	-	-	0	2	1	0	1	0	?	?	?	?	?	?	?	0	?	0	0	0	0	0	0	?	1	?	?	1	?	?	?	1	0	0	0	1	0	?	1	0	3	1	1
28	Rhynchosperma_quinii	0	0	2	3	-	-	-	0	0	0	0	1	0	1	0	0	1	2	0	1	0	0	0	0	0	0	0	0	0	1	2	0	0	0	0	0	1	1	0	0	1	2	0	1	0	2	1	1
29	Polypterospermum_renaultii	0	1	2	3	-	-	-	0	0	1	0	1	1	2	0	0	?	2	?	?	0	?	0	0	0	0	0	0	?	?	?	?	?	?	?	?	?	?	0	0	1	1	?	1	0	1	1	1
30	Stephanospermum_trunctatum	0	0	2	3	-	-	-	0	?	1	0	1	0	2	?	?	?	?	?	?	0	?	0	0	0	0	0	0	?	1	?	?	?	?	1	?	?	?	0	?	1	2	?	1	0	1	1	1
31	Stephanospermum_elongatum	0	0	2	3	-	-	-	0	2	1	0	1	0	2	0	0	0	2	0	1	0	?	0	0	0	0	0	0	0	1	2	0	1	0	1	1	?	?	0	0	1	2	?	1	0	1	1	1
32	Stephanospermum_akeniodes	0	0	2	3	-	-	-	0	0	1	0	1	0	2	0	0	?	?	?	?	0	?	0	0	0	0	0	0	0	1	?	?	?	?	?	?	?	?	0	0	1	2	?	1	0	1	1	1
33	Stephanospermum_konopeonus	0	0	2	3	-	-	-	0	0	1	0	1	0	2	0	0	0	2	0	1	0	0	0	0	0	0	0	0	0	1	0	1	0	?	?	?	?	?	0	0	1	2	0	1	0	1	1	1
34	Stephanospermum_tridentatum	0	0	2	3	-	-	-	0	2	1	0	1	0	1	0	0	?	?	?	?	0	?	0	0	0	0	0	0	0	1	0	0	0	0	1	?	0	-	0	0	1	2	?	1	0	1	1	1
35	Colpospermum_multinerve	0	0	2	3	-	-	-	0	0	1	0	1	1	0	2	1	?	?	?	?	0	?	0	0	0	0	0	0	?	?	?	?	?	?	0	?	?	?	0	0	1	?	?	1	0	1	2	1
36	Codonospermum_anomalum	0	0	2	3	-	-	-	0	0	1	0	1	0	0	2	1	?	?	?	?	0	?	0	0	0	0	0	0	?	?	2	0	?	?	?	1	?	?	0	0	1	2	?	1	0	1	1	1
37	Codonospermum_olivaeforme	0	0	2	3	-	-	-	0	0	1	0	1	?	0	2	1	?	?	?	?	0	?	0	0	0	0	0	0	?	?	2	0	?	0	?	?	?	?	0	0	1	0	?	1	0	1	2	1
38	Polyophospermum_stephanense	0	0	2	3	-	-	-	0	0	1	0	1	1	0	2	1	0	3	0	1	0	?	0	0	0	0	0	0	0	1	2	0	0	0	0	0	0	-	0	0	1	1	?	1	0	4	1	1
39	Pachytesta_crenulata	0	0	2	3	-	-	-	0	2	1	0	1	1	1	2	1	0	2	0	1	0	0	0	0	0	0	0	0	0	1	2	0	0	1	0	1	0	-	0	0	1	2	?	1	0	2	1	1
40	Pachytesta_illinoensis	0	0	2	3	-	-	-	0	2	1	0	1	1	0	2	1	0	2	0	1	0	?	0	0	0	0	0	0	0	1	2	0	0	1	0	1	1	0	0	0	1	2	?	1	0	1	1	1
41	Pachytesta_saharasperma	0	0	2	3	-	-	-	0	2	1	0	1	1	0	2	1	0	2	0	1	0	1	0	0	0	0	0	0	0	1	2	0	0	1	0	1	1	0	0	0	1	2	1	1	0	1	1	1
42	Pachytesta_stewartii	0	0	2	3	-	-	-	0	2	1	0	1	1	1	2	1	0	2	0	1	0	0	0	0	0	0	0	0	0	1	2	0	0	0	0	1	1	0	0	0	1	2	?	1	0	2	1	1
43	Sergeia_nueburgii	1	0	2	3	-	-	-	0	0	1	0	1	0	0	0	0	0	?	1	?	0	?	0	0	0	0	0	0	?	1	0	1	0	0	?	0	0	-	0	0	1	0	0	0	0	?	?	?
44	Emporia_lockardii	1	0&1	2	3	-	-	-	0	0	1	0	0	0	0	0	0	0	?	1	1	0	?	1	0	0	1	0	2	0	1	0	2	0	0	0	0	1	0	0	0	1	?	?	0	0	1	1	1
45	Emporia_cryptica	1	0	2	3	-	-	-	0	0	1	0	0	0	0	0	0	?	?	?	?	0	?	1	0	0	1	0	2	0	1	0	2	0	0	0	0	0	-	0	0	1	2	?	0	1	1	1	1
46	Plectilospermum_elliotii	2	0	2	3	-	-	-	0	1	1	0	1	0	0	1	0	1	0	1	1	0	0	0	0	0	0	0	0	?	1	0	1	0	1	0	0	1	0	0	0	1	1	0	1	0	1	2	1
47	Chaonostoma_verruculosum	2	0	2	3	-	-	-	0	1	0	0	0	0	0	0	0	3	-	3	2	0	2	1	0	1	1	0	0	0	1	0	0	1	1	0	1	0	-	0	0	1	0	1	1	0	2	1	1
48	Homevaleia_gouldii	0&2	0	2	3	-	-	-	0	0	1	0	1	0	0	?	0	?	?	?	?	?	?	0	0	0	0	0	0	0	1	0	0	0	0	0	0	0	-	0	0	1	1	1	1	0	2	1	1
49	Illawarraspermum_ovatum	2	0	2	3	-	-	-	0	0	1	0	1	0	0	0	0	3	-	3	2	0	2	0	0	0	0	0	0	2	1	0	2	0	0	0	0	0	-	0	0	1	1	?	1	0	2	2	1
50	Lakkosia_kerasata	2	0	2	3	-	-	-	0	1	1	0	0	0	?	?	?	3	-	3	2	0	2	0	0	0	0	0	0	0	1	0	1	0	?	0	0	0	-	0	0	1	0	?	1	0	2	1	1
51	Lonchiphyllum_aplospermum	0&2	0	2	3	-	-	-	0	0	1	0	0	0	0	0	0	?	?	?	?	0	?	0	0	0	0	0	0	0	1	0	0	0	0	0	0	0	-	0	0	1	1	1	1	0	2	?	1
52	Pachytestopsis_tayloriorum	2	1	2	3	-	-	-	0	0	0	0	1	0	0	0	0	3	-	3	2	0	2	0	0	0	0	0	0	0	1	0	1	0	0	0	0	0	-	0	0	1	0	1	1	0	1	2	1
53	Callospermarion_pusillum	2	1	2	3	-	-	-	0	0	1	0	1	0	0	0	0	2	1	1	1	0	0	0	0	0	0	0	0	0	1	1	2	0&1	0	0	0	0	-	1	0	1	0	0	0	0	2	1	1
54	Callospermarion_undulatum	2	1	2	3	-	-	-	0	0	1	0	1	0	0	0	0	2	1	1	1	0	0	0	0	0	0	0	0	0	1	1	2	1	0	0	0	1	0	1	0	1	0	0	1	0	2	1	1
55	Mitrospermum_vinculum	2	1	2	3	-	-	-	0	0	1	0	1	0	0	0	0	2	1	1	1	0	0	0	0	0	0	0	0	0	1	0	1	0	1	0&1	0	1	1	0	0	1	0	1	0	0	2	1	1
56	Mitrospermum_compressum	2	1	2	3	-	-	-	0	0	1	0	1	1	0	0	0	2	1	2	1	1	0	0	0	0	0	0	0	0	1	0	1	0	1	0&1	0	1	1	0	0	1	1	0	1	0	1	1	1
57	Mitrospermum_florinii	2	1	2	3	-	-	-	0	0	1	0	1	?	0	0	0	2	1	2	1	1	0	0	0	0	0	0	0	0	1	0	1	0	0	0	0	1	1	0	0	1	0	0	1	0	1	1	1
58	Mitrospermum_leeanum	2	1	2	3	-	-	-	0	0	1	0	1	?	0	0	0	2	1	2	1	1	0	0	0	0	0	0	0	0	1	0	2	0	1	0&1	0	1	1	0	0	1	0	1	1	0	1	1	1
59	Cardiocarpus_magnicellularis	2	1	2	3	-	-	-	0	0	1	0	0	0	?	0	?	0	0	1	1	0	0	0	0	0	0	0	0	1	1	0	0	0	1	0	1	1	1	0	0	1	0	0	0	0	?	?	?
60	Cardiocarpus_oviformis	2	0	2	3	-	-	-	0	0	1	0	0	0	1	0	0	0	0	1	1	0	0	0	0	0	0	0	0	0	1	0	2	0	1	0	0	1	1	0	0	1	1	1	1	0	1	1	1
61	Cardiocarpus_samaratus	1	0	2	3	-	-	-	0	0	1	0	0	0	1	0	0	0	0	1	1	0	0	0	0	0	0	0	0	0	1	0	1	0	1	1	0	1	0	0	0	1	0	0	0	0	2	1	1
62	Cardiocarpus_spinatus	2	0	2	3	-	-	-	0	0	1	0	0	0	1	0	0	0	0	1	1	0	0	0	0	0	0	0	0	0	1	1	0	1	1	0	0	1	1	0	0	1	0	0	1	0	1	2	1
63	Cardiocarpus_taiyuanensis	2	1	2	3	-	-	-	0	1	1	0	0	0	2	0	0	0	0	1	1	0	0	0	0	0	0	0	0	0	1	0	2	0	1	0	0	1	0	0	0	1	0	1	1	0	2	1	1
64	Cardiocarpus_tuberculatus	2	1	2	3	-	-	-	0	0	1	0	0	0	1	0	0	0	0	1	1	0	0	0	0	0	0	0	0	0	1	0	0	1	1	0	0	0	-	0	0	1	0	0	1	0	2	1	1
65	Cardiocarpus_dabiziae	2	0	2	3	-	-	-	1	1	1	0	0	0	0	0	0	0	0	1	1	0	0	0	0	0	0	0	0	0	1	0	2	1	1	0	1	0	-	2	0	1	1	0	1	0	2	1	1
66	Cycadinocarpus_augustodunensis	2	0	2	3	-	-	-	1	0	1	0	1	0	0	0	0	1	2	1	1	0	1	0	0	0	0	0	0	0	1	0	2	1	1	0	1	0	-	0	0	1	2	?	?	0	1	2	1
67	Cardiocarpus_drupaceus	2	1	2	3	-	-	-	0	0	1	0	1	1	0	1	0	0	2	1	1	0	1	0	0	0	0	0	0	0	1	0	0	0	1	0	0	1	0	0	0	1	2	?	1	0	1	1	1
68	Cardiocarpus_sclerotesta	2	?	2	3	-	-	-	0	0	1	0	0	1	0	1	0	2	2	1	?	0	1	0	0	0	0	0	0	?	1	?	?	?	?	?	?	?	?	?	?	1	2	1	1	0	1	1	1
69	Taxospermum_gruneri	2	0	2	3	-	-	-	0	0	0	0	?	0	0	?	?	2	2	1	1	0	1	0	0	0	0	0	0	2	1	?	?	?	1	0	0	0	-	0	0	1	1	1	1	0	1	1	1
70	Leptocaryum_avellanum	2	?	2	3	-	-	-	0	1	1	0	1	0	1	0	0	0	2	1	1	0	?	?	?	?	?	?	?	?	1	?	?	?	?	?	?	?	?	?	?	1	2	1	1	0	1	1	1
71	Diplotesta_grandeuryana	2	1	2	3	-	-	-	0	1	1	0	1	1	1	1	0	2	1	1	1	1	1	0	0	0	0	0	0	1	1	0	0	0	1	1	0	1	1	0	0	1	2	1	1	0	1	1	1
72	Diplotesta_avellana	2	1	2	3	-	-	-	0	1	1	0	1	1	1	1	0	2	1	1	1	1	1	0	0	0	0	0	0	2	1	0	?	0	1	1	0	1	0	0	0	1	1	?	1	0	1	1	1
73	Cyclospermum_tenue	2	0	2	3	-	-	-	0	?	1	0	1	1	1	1	0	2	1	1	1	1	1	0	0	0	0	0	0	1	1	0	?	0	1	1	1	1	1	0	0	1	2	1	1	0	1	1	1
74	Rhabdospermum_subtunicatum	2	0	2	3	-	-	-	0	0	1	0	1	1	1	1	0	2	1	1	1	1	1	0	0	0	0	0	0	2	1	0	0	0	1	0	0	1	2	0	0	1	2	1	1	0	1	1	1
75	Rhabdospermum_conicum	2	0	2	3	-	-	-	0	0	1	0	1	1	1	1	0	2	1	1	1	1	?	0	0	0	0	0	0	2	1	0	?	0	1	0	0	1	2	0	0	1	2	1	1	0	1	1	1
76	Nucellangium_glabrum	2	0	2	3	-	-	-	0	0	1	0	1	1	1	0	0	1	2	1	1	0	0	0	0	0	0	0	0	2	1	0	0	0	1	1	0	1	0	0	0	1	0	?	1	0	1	1	1
77	Cardiocarpus_tritolopus	2	0	2	3	-	-	-	0	0	1	0	1	1	0	0	0	0	2	1	1	0	0	0	0	0	0	0	0	0	1	0	1	1	0	0	0	1	0	0	0	1	1	0	1	0	3	1	1
78	Cardiocarpus_huopuensis	2	0	2	3	-	-	-	1	1	1	0	0	0	0	-	0	1	2	1	1	0	?	0	0	0	0	0	0	?	1	0	0	0	1	?	1	0	-	0	0	1	2	0	1	0	1	1	1
79	Muricosperma_guizhouensis	2	0	2	3	-	-	-	0	0	0	0	1	0	0	2	2	0	0	1	1	0	1	0	0	0	0	0	0	0	1	0	0	1	1	0	0	1	0	0	0	1	2	0	0	0	1	1	1
	Character summary
	No. missing "?"	0	2	0	0	1	0	0	0	2	0	0	1	4	3	6	6	13	14	11	14	1	21	1	3	1	2	2	3	12	4	8	11	9	10	10	10	10	10	2	3	0	2	31	6	0	2	4	3
	% missing "?"	0	0.0253165	0	0	0.0126582	0	0	0	0.0253165	0	0	0.0126582	0.0506329	0.0379747	0.0759494	0.0759494	0.164557	0.177215	0.139241	0.177215	0.0126582	0.265823	0.0126582	0.0379747	0.0126582	0.0253165	0.0253165	0.0379747	0.151899	0.0506329	0.101266	0.139241	0.113924	0.126582	0.126582	0.126582	0.126582	0.126582	0.0253165	0.0379747	0	0.0253165	0.392405	0.0759494	0	0.0253165	0.0506329	0.0379747
	No. inappropriate "-"	0	0	0	0	63	63	63	0	0	0	0	0	0	0	1	0	7	11	0	0	0	0	0	0	0	0	0	0	0	0	0	0	0	0	0	0	0	38	0	0	0	2	3	3	3	3	7	7
	% inappropriate "-"	0	0	0	0	0.797468	0.797468	0.797468	0	0	0	0	0	0	0	0.0126582	0	0.0886076	0.139241	0	0	0	0	0	0	0	0	0	0	0	0	0	0	0	0	0	0	0	0.481013	0	0	0	0.0253165	0.0379747	0.0379747	0.0379747	0.0379747	0.0886076	0.0886076
	No. polymorphic cells "&"	2	1	0	0	0	0	0	0	0	0	0	0	0	0	0	0	0	0	0	0	0	1	0	0	0	0	0	0	0	0	0	0	1	0	3	0	0	0	0	0	0	0	0	0	0	0	0	0
	% polymorphic &"	0.0253165	0.0126582	0	0	0	0	0	0	0	0	0	0	0	0	0	0	0	0	0	0	0	0.0126582	0	0	0	0	0	0	0	0	0	0	0.0126582	0	0.0379747	0	0	0	0	0	0	0	0	0	0	0	0	0
	No. unambiguously coded cells	77	76	79	79	15	16	16	79	77	79	79	78	75	76	72	73	59	54	68	65	78	57	78	76	78	77	77	76	67	75	71	68	69	69	66	69	69	31	77	76	79	75	45	70	76	74	68	69
	% unambiguously coded cells	0.974684	0.962025	1	1	0.189873	0.202532	0.202532	1	0.974684	1	1	0.987342	0.949367	0.962025	0.911392	0.924051	0.746835	0.683544	0.860759	0.822785	0.987342	0.721519	0.987342	0.962025	0.987342	0.974684	0.974684	0.962025	0.848101	0.949367	0.898734	0.860759	0.873418	0.873418	0.835443	0.873418	0.873418	0.392405	0.974684	0.962025	1	0.949367	0.56962	0.886076	0.962025	0.936709	0.860759	0.873418
	Total matrix (inc. 2x Coumaisperma)
	Number of taxa	79
	Number of cells	7614
	Number of missing ("?") cells	977
	Percentage missing ("?") cells	0.128316
	Number not applicable ("-") cells	735
	Percent not applicable ("-") cells	0.0965327
	Number polymorphic ("&") cells	21
	Number polymorphic ("&") cells	0.00275808
[truncated: 54 more columns]

## Sheet: Completeness Chart
Genomosperma kidstonii	0.953488
Sphaerostoma ovale	0.930233
Lagenostoma lomaxii	0.930233
Callospermarion undulatum	0.930233
Cardiocarpus samaratus	0.930233
Salpingostoma dasu	0.918605
Conostoma oblongum	0.918605
Cardiocarpus taiyuanensis	0.918605
Cardiocarpus oviformis	0.906977
Cardiocarpus spinatus	0.906977
Eurystoma angulare	0.895349
Callospermarion pusillum	0.895349
Mitrospermum florinii	0.895349
Ruxtonia minuta	0.883721
Conostoma anglogermanicum	0.883721
Gnetopsis elliptica	0.883721
Mitrospermum compressum	0.883721
Cardiocarpus tuberculatus	0.883721
Tyliosperma orbiculatum	0.872093
Plectilospermum elliotii	0.872093
Lagenostoma ovoides	0.860465
Emporia lockardii	0.860465
Mitrospermum vinculum	0.860465
Cardiocarpus dabiziae	0.860465
Tantallosperma setigera	0.848837
Nucellangium glabrum	0.848837
Lyrasperma scoticum	0.837209
Deltasperma fouldenense	0.837209
Eosperma oxroadense	0.837209
Pachytesta illinoensis	0.837209
Emporia cryptica	0.825581
Conostoma chappellicum	0.813953
Stephanospermum konopeonus	0.813953
Pachytesta saharasperma	0.813953
Eccroustosperma langtonense	0.802326
Hirsutisperma rothwellii	0.802326
Conostoma villosum	0.802326
Pachytesta stewartii	0.802326
Chaonostoma verruculosum	0.802326
Pachytestopsis tayloriorum	0.802326
Diplotesta grandeuryana	0.802326
Physostoma elegans	0.790698
Rhynchosperma quinii	0.790698
Rhabdospermum subtunicatum	0.790698
Elkinsia polymorpha	0.77907
Homevaleia gouldii	0.77907
Cardiocarpus drupaceus	0.77907
Diplotesta avellana	0.77907
Pachytesta crenulata	0.767442
Mitrospermum leeanum	0.767442
Cardiocarpus magnicellularis	0.767442
Rhabdospermum conicum	0.767442
Cardiocarpus tritolopus	0.767442
Kerryia mattenii	0.755814
Polyophospermum stephanense	0.755814
Illawarraspermum ovatum	0.755814
Lonchiphyllum aplospermum	0.755814
Cyclospermum tenue	0.755814
Cardiocarpus huopuensis	0.755814
Stamnostoma huttonense	0.744186
Stephanospermum elongatum	0.744186
Muricosperma guizhouensis	0.744186
Albertlongia incostata	0.732558
Lakkosia kerasata	0.732558
Taxospermum gruneri	0.732558
Stephanospermum tridentatum	0.72093
Sergeia nueburgii	0.72093
Cycadinocarpus augustodunensis	0.72093
Pullaritheca longii	0.686047
Polypterospermum renaultii	0.674419
Cardiocarpus sclerotesta	0.674419
Codonospermum anomalum	0.662791
Coumiasperma hydrasperman	0.662791
Codonospermum olivaeforme	0.651163
Stephanospermum akeniodes	0.639535
Colpospermum multinerve	0.627907
Hexaptospermum delevoryii	0.616279
Coumiasperma remyi	0.616279
Leptocaryum avellanum	0.569767
Stephanospermum trunctatum	0.546512
